# Supplementary material for: Smart Delivery of Biomolecules Interfering with Peri-Implant Repair in Osteoporotic Rats
Source: Int J Mol Sci. 2024 Aug 17;25(16):8963. doi: 10.3390/ijms25168963 (PMC11354528; doi:10.3390/ijms25168963)
Supplement: Supplementary file 1 [file ijms-25-08963-s001.zip]

Archive with 2 entries (2 files):
- Table S1. Statistical results MICRO-CT.xlsx
- Table S2. Statistical results PCR.xlsx
