# Supplementary material for: Smart Delivery of Biomolecules Interfering with Peri-Implant Repair in Osteoporotic Rats
Source: Int J Mol Sci. 2024 Aug 17;25(16):8963. doi: 10.3390/ijms25168963 (PMC11354528; doi:10.3390/ijms25168963)
Supplement: Supplementary file 1 [file ijms-25-08963-s001.zip › Table S1. Statistical results MICRO-CT.xlsx]

## Sheet: Planilha1
BV/TV
Tukey's multiple comparisons test	Mean Diff,	95,00% CI of diff,	Significant?	Summary	Adjusted P Value
OVX CONV vs. OVX ZOL	-19.85	-35,6 to -4,105	Yes	*	0.0129	A-B
OVX CONV vs. OVX ZOL + TERI	-22.23	-37,98 to -6,484	Yes	**	0.0059	A-C
OVX CONV vs. OVX ZOL + TERPY	-18.18	-33,93 to -2,432	Yes	*	0.0225	A-D
OVX ZOL vs. OVX ZOL + TERI	-2379	-18,13 to 13,37	No	ns	0.9687	B-C
OVX ZOL vs. OVX ZOL + TERPY	1673	-14,08 to 17,42	No	ns	0.9886	B-D
OVX ZOL + TERI vs. OVX ZOL + TERPY	4052	-11,7 to 19,8	No	ns	0.8691	C-D
Test details	Mean 1	Mean 2	Mean Diff,	SE of diff,	n1	n2	q	DF
OVX CONV vs. OVX ZOL	3911	23.77	-19.85	5305	4	4	5293	12
OVX CONV vs. OVX ZOL + TERI	3911	26.15	-22.23	5305	4	4	5927	12
OVX CONV vs. OVX ZOL + TERPY	3911	22.09	-18.18	5305	4	4	4847	12
OVX ZOL vs. OVX ZOL + TERI	23.77	26.15	-2379	5305	4	4	0.6343	12
OVX ZOL vs. OVX ZOL + TERPY	23.77	22.09	1673	5305	4	4	0.4459	12
OVX ZOL + TERI vs. OVX ZOL + TERPY	26.15	22.09	4052	5305	4	4	1.08	12
Tb.Th
Tukey's multiple comparisons test	Mean Diff,	95,00% CI of diff,	Significant?	Summary	Adjusted P Value
OVX CONV vs. OVX ZOL	0.002117	-0,02911 to 0,03335	No	ns	0.9969	A-B
OVX CONV vs. OVX ZOL + TERI	0.002738	-0,02849 to 0,03397	No	ns	0.9935	A-C
OVX CONV vs. OVX ZOL + TERPY	0.00997	-0,02126 to 0,0412	No	ns	0.7804	A-D
OVX ZOL vs. OVX ZOL + TERI	0.00062	-0,03061 to 0,03185	No	ns	>0,9999	B-C
OVX ZOL vs. OVX ZOL + TERPY	0.007853	-0,02338 to 0,03908	No	ns	0.8764	B-D
OVX ZOL + TERI vs. OVX ZOL + TERPY	0.007232	-0,024 to 0,03846	No	ns	0.8999	C-D
Test details	Mean 1	Mean 2	Mean Diff,	SE of diff,	n1	n2	q	DF
OVX CONV vs. OVX ZOL	0.06833	0.06621	0.002117	0.01052	4	4	0.2847	12
OVX CONV vs. OVX ZOL + TERI	0.06833	0.06559	0.002738	0.01052	4	4	0.368	12
OVX CONV vs. OVX ZOL + TERPY	0.06833	0.05836	0.00997	0.01052	4	4	1.34	12
OVX ZOL vs. OVX ZOL + TERI	0.06621	0.06559	0.00062	0.01052	4	4	0.08335	12
OVX ZOL vs. OVX ZOL + TERPY	0.06621	0.05836	0.007853	0.01052	4	4	1056	12
Tb.N
Tukey's multiple comparisons test	Mean Diff,	95,00% CI of diff,	Significant?	Summary	Adjusted P Value
OVX CONV vs. OVX ZOL	-3035	-4,707 to -1,364	Yes	***	0.0008	A-B
OVX CONV vs. OVX ZOL + TERI	-3439	-5,111 to -1,768	Yes	***	0.0003	A-C
OVX CONV vs. OVX ZOL + TERPY	-3286	-4,958 to -1,615	Yes	***	0.0004	A-D
OVX ZOL vs. OVX ZOL + TERI	-0.4039	-2,076 to 1,268	No	ns	0.8883	B-C
OVX ZOL vs. OVX ZOL + TERPY	-0.2509	-1,923 to 1,421	No	ns	0.9692	B-D
OVX ZOL + TERI vs. OVX ZOL + TERPY	0.153	-1,519 to 1,825	No	ns	0.9926	C-D
Test details	Mean 1	Mean 2	Mean Diff,	SE of diff,	n1	n2	q	DF
OVX CONV vs. OVX ZOL	0.4742	3.51	-3035	0.563	4	4	7624	12
OVX CONV vs. OVX ZOL + TERI	0.4742	3914	-3439	0.563	4	4	8638	12
OVX CONV vs. OVX ZOL + TERPY	0.4742	3761	-3286	0.563	4	4	8254	12
OVX ZOL vs. OVX ZOL + TERI	3.51	3914	-0.4039	0.563	4	4	1015	12
OVX ZOL vs. OVX ZOL + TERPY	3.51	3761	-0.2509	0.563	4	4	0.6303	12
OVX ZOL + TERI vs. OVX ZOL + TERPY	3914	3761	0.153	0.563	4	4	0.3842	12
Tb.Sp
Tukey's multiple comparisons test	Mean Diff,	95,00% CI of diff,	Significant?	Summary	Adjusted P Value
OVX CONV vs. OVX ZOL	0.02979	0,01074 to 0,04884	Yes	**	0.0028	A-B
OVX CONV vs. OVX ZOL + TERI	0.03851	0,01946 to 0,05756	Yes	***	0.0003	A-C
OVX CONV vs. OVX ZOL + TERPY	0.03981	0,02076 to 0,05886	Yes	***	0.0002	A-D
OVX ZOL vs. OVX ZOL + TERI	0.008723	-0,01033 to 0,02777	No	ns	0.5457	B-C
OVX ZOL vs. OVX ZOL + TERPY	0.01002	-0,009027 to 0,02907	No	ns	0.4341	B-D
OVX ZOL + TERI vs. OVX ZOL + TERPY	0.0013	-0,01775 to 0,02035	No	ns	0.9969	C-D
Test details	Mean 1	Mean 2	Mean Diff,	SE of diff,	n1	n2	q	DF
OVX CONV vs. OVX ZOL	0.143	0.1132	0.02979	0.006416	4	4	6566	12
OVX CONV vs. OVX ZOL + TERI	0.143	0.1045	0.03851	0.006416	4	4	8489	12
OVX CONV vs. OVX ZOL + TERPY	0.143	0.1032	0.03981	0.006416	4	4	8775	12
OVX ZOL vs. OVX ZOL + TERI	0.1132	0.1045	0.008723	0.006416	4	4	1923	12
OVX ZOL vs. OVX ZOL + TERPY	0.1132	0.1032	0.01002	0.006416	4	4	2209	12
OVX ZOL + TERI vs. OVX ZOL + TERPY	0.1045	0.1032	0.0013	0.006416	4	4	0.2865	12
Po.tot
Tukey's multiple comparisons test	Mean Diff,	95,00% CI of diff,	Significant?	Summary	Adjusted P Value
OVX CONV vs. OVX ZOL	19.85	4,105 to 35,6	Yes	*	0.0129	A-B
OVX CONV vs. OVX ZOL + TERI	22.23	6,484 to 37,98	Yes	**	0.0059	A-C
OVX CONV vs. OVX ZOL + TERPY	18.18	2,432 to 33,93	Yes	*	0.0225	A-D
OVX ZOL vs. OVX ZOL + TERI	2379	-13,37 to 18,13	No	ns	0.9687	B-C
OVX ZOL vs. OVX ZOL + TERPY	-1673	-17,42 to 14,08	No	ns	0.9886	B-D
OVX ZOL + TERI vs. OVX ZOL + TERPY	-4052	-19,8 to 11,7	No	ns	0.8691	C-D
Test details	Mean 1	Mean 2	Mean Diff,	SE of diff,	n1	n2	q	DF
OVX CONV vs. OVX ZOL	96.09	76.23	19.85	5305	4	4	5293	12
OVX CONV vs. OVX ZOL + TERI	96.09	73.85	22.23	5305	4	4	5927	12
OVX CONV vs. OVX ZOL + TERPY	96.09	77.91	18.18	5305	4	4	4847	12
OVX ZOL vs. OVX ZOL + TERI	76.23	73.85	2379	5305	4	4	0.6343	12
OVX ZOL vs. OVX ZOL + TERPY	76.23	77.91	-1673	5305	4	4	0.4459	12
OVX ZOL + TERI vs. OVX ZOL + TERPY	73.85	77.91	-4052	5305	4	4	1.08	12
I.S
Tukey's multiple comparisons test	Mean Diff,	95,00% CI of diff,	Significant?	Summary	Adjusted P Value
OVX CONV vs. OVX ZOL	-3047	-5,722 to -0,3719	Yes	*	0.0244	A-B
OVX CONV vs. OVX ZOL + TERI	-3211	-5,886 to -0,5363	Yes	*	0.0177	A-C
OVX CONV vs. OVX ZOL + TERPY	-2464	-5,139 to 0,2105	No	ns	0.0746	A-D
OVX ZOL vs. OVX ZOL + TERI	-0.1644	-2,839 to 2,511	No	ns	0.9977	B-C
OVX ZOL vs. OVX ZOL + TERPY	0.5824	-2,093 to 3,257	No	ns	0.9148	B-D
OVX ZOL + TERI vs. OVX ZOL + TERPY	0.7468	-1,928 to 3,422	No	ns	0.8398	C-D
Test details	Mean 1	Mean 2	Mean Diff,	SE of diff,	n1	n2	q	DF
OVX CONV vs. OVX ZOL	0.9999	4047	-3047	0.901	4	4	4782	12
OVX CONV vs. OVX ZOL + TERI	0.9999	4211	-3211	0.901	4	4	5.04	12
OVX CONV vs. OVX ZOL + TERPY	0.9999	3464	-2464	0.901	4	4	3868	12
OVX ZOL vs. OVX ZOL + TERI	4047	4211	-0.1644	0.901	4	4	0.258	12
OVX ZOL vs. OVX ZOL + TERPY	4047	3464	0.5824	0.901	4	4	0.9142	12
OVX ZOL + TERI vs. OVX ZOL + TERPY	4211	3464	0.7468	0.901	4	4	1172	12
