# Supplementary material for: Smart Delivery of Biomolecules Interfering with Peri-Implant Repair in Osteoporotic Rats
Source: Int J Mol Sci. 2024 Aug 17;25(16):8963. doi: 10.3390/ijms25168963 (PMC11354528; doi:10.3390/ijms25168963)
Supplement: Supplementary file 1 [file ijms-25-08963-s001.zip › Table S2. Statistical results PCR.xlsx]

## Sheet: Planilha1
OPG
Tukey's multiple comparisons test	Mean Diff,	95,00% CI of diff,	Significant?	Summary	Adjusted P Value
CONV vs. ZOL	-8647	-10,26 to -7,029	Yes	****	<0,0001	A-B
CONV vs. ZOL TERI	-0.8833	-2,501 to 0,7348	No	ns	0.3617	A-C
CONV vs. ZOL TPY	-5.78	-7,398 to -4,162	Yes	****	<0,0001	A-D
ZOL vs. ZOL TERI	7763	6,145 to 9,381	Yes	****	<0,0001	B-C
ZOL vs. ZOL TPY	2867	1,249 to 4,485	Yes	**	0.0021	B-D
ZOL TERI vs. ZOL TPY	-4897	-6,515 to -3,279	Yes	****	<0,0001	C-D
Test details	Mean 1	Mean 2	Mean Diff,	SE of diff,	n1	n2	q	DF
CONV vs. ZOL	1033	9.68	-8647	0.5053	3	3	24.2	8
CONV vs. ZOL TERI	1033	1917	-0.8833	0.5053	3	3	2472	8
CONV vs. ZOL TPY	1033	6813	-5.78	0.5053	3	3	16.18	8
ZOL vs. ZOL TERI	9.68	1917	7763	0.5053	3	3	21.73	8
ZOL vs. ZOL TPY	9.68	6813	2867	0.5053	3	3	8023	8
ZOL TERI vs. ZOL TPY	1917	6813	-4897	0.5053	3	3	13.7	8
RANKL
Tukey's multiple comparisons test	Mean Diff,	95,00% CI of diff,	Significant?	Summary	Adjusted P Value
CONV vs. ZOL	-2937	-3,805 to -2,069	Yes	****	<0,0001	A-B
CONV vs. ZOL TERI	-0.3367	-1,205 to 0,5313	No	ns	0.62	A-C
CONV vs. ZOL TPY	-1137	-2,005 to -0,2687	Yes	*	0.0129	A-D
ZOL vs. ZOL TERI	2.6	1,732 to 3,468	Yes	****	<0,0001	B-C
ZOL vs. ZOL TPY	1.8	0,9321 to 2,668	Yes	***	0.0007	B-D
ZOL TERI vs. ZOL TPY	-0.8	-1,668 to 0,06792	No	ns	0.0712	C-D
Test details	Mean 1	Mean 2	Mean Diff,	SE of diff,	n1	n2	q	DF
CONV vs. ZOL	0.9967	3933	-2937	0.271	3	3	15.32	8
CONV vs. ZOL TERI	0.9967	1333	-0.3367	0.271	3	3	1757	8
CONV vs. ZOL TPY	0.9967	2133	-1137	0.271	3	3	5931	8
ZOL vs. ZOL TERI	3933	1333	2.6	0.271	3	3	13.57	8
ZOL vs. ZOL TPY	3933	2133	1.8	0.271	3	3	9392	8
ZOL TERI vs. ZOL TPY	1333	2133	-0.8	0.271	3	3	4174	8
RATIO RANKL/OPG
Tukey's multiple comparisons test	Mean Diff,	95,00% CI of diff,	Significant?	Summary	Adjusted P Value
CONV vs. ZOL	0.5433	0,3631 to 0,7235	Yes	****	<0,0001	A-B
CONV vs. ZOL TERI	0.2633	0,08313 to 0,4435	Yes	**	0.0069	A-C
CONV vs. ZOL TPY	0.6467	0,4665 to 0,8269	Yes	****	<0,0001	A-D
ZOL vs. ZOL TERI	-0.28	-0,4602 to -0,09979	Yes	**	0.0048	B-C
ZOL vs. ZOL TPY	0.1033	-0,07687 to 0,2835	No	ns	0.3249	B-D
ZOL TERI vs. ZOL TPY	0.3833	0,2031 to 0,5635	Yes	***	0.0006	C-D
Test details	Mean 1	Mean 2	Mean Diff,	SE of diff,	n1	n2	q	DF
CONV vs. ZOL	0.9567	0.4133	0.5433	0.05627	3	3	13.65	8
CONV vs. ZOL TERI	0.9567	0.6933	0.2633	0.05627	3	3	6618	8
CONV vs. ZOL TPY	0.9567	0.31	0.6467	0.05627	3	3	16.25	8
ZOL vs. ZOL TERI	0.4133	0.6933	-0.28	0.05627	3	3	7037	8
ZOL vs. ZOL TPY	0.4133	0.31	0.1033	0.05627	3	3	2597	8
ZOL TERI vs. ZOL TPY	0.6933	0.31	0.3833	0.05627	3	3	9634	8
IBSP
Tukey's multiple comparisons test	Mean Diff,	95,00% CI of diff,	Significant?	Summary	Adjusted P Value
CONV vs. ZOL	-2113	-2,712 to -1,514	Yes	****	<0,0001	A-B
CONV vs. ZOL TERI	-0.1167	-0,7158 to 0,4824	No	ns	0.9216	A-C
CONV vs. ZOL TPY	-3743	-4,342 to -3,144	Yes	****	<0,0001	A-D
ZOL vs. ZOL TERI	1997	1,398 to 2,596	Yes	****	<0,0001	B-C
ZOL vs. ZOL TPY	-1.63	-2,229 to -1,031	Yes	***	0.0001	B-D
ZOL TERI vs. ZOL TPY	-3627	-4,226 to -3,028	Yes	****	<0,0001	C-D
Test details	Mean 1	Mean 2	Mean Diff,	SE of diff,	n1	n2	q	DF
CONV vs. ZOL	1003	3117	-2113	0.1871	3	3	15.98	8
CONV vs. ZOL TERI	1003	1.12	-0.1167	0.1871	3	3	0.8819	8
CONV vs. ZOL TPY	1003	4747	-3743	0.1871	3	3	28.3	8
ZOL vs. ZOL TERI	3117	1.12	1997	0.1871	3	3	15.09	8
ZOL vs. ZOL TPY	3117	4747	-1.63	0.1871	3	3	12.32	8
ZOL TERI vs. ZOL TPY	1.12	4747	-3627	0.1871	3	3	27.42	8
OCN
Tukey's multiple comparisons test	Mean Diff,	95,00% CI of diff,	Significant?	Summary	Adjusted P Value
CONV vs. ZOL	-3227	-3,585 to -2,869	Yes	****	<0,0001	A-B
CONV vs. ZOL TERI	0.3333	-0,02454 to 0,6912	No	ns	0.0682	A-C
CONV vs. ZOL TPY	0.42	0,06213 to 0,7779	Yes	*	0.0231	A-D
ZOL vs. ZOL TERI	3.56	3,202 to 3,918	Yes	****	<0,0001	B-C
ZOL vs. ZOL TPY	3647	3,289 to 4,005	Yes	****	<0,0001	B-D
ZOL TERI vs. ZOL TPY	0.08667	-0,2712 to 0,4445	No	ns	0.8634	C-D
Test details	Mean 1	Mean 2	Mean Diff,	SE of diff,	n1	n2	q	DF
CONV vs. ZOL	1007	4233	-3227	0.1118	3	3	40.83	8
CONV vs. ZOL TERI	1007	0.6733	0.3333	0.1118	3	3	4218	8
CONV vs. ZOL TPY	1007	0.5867	0.42	0.1118	3	3	5315	8
ZOL vs. ZOL TERI	4233	0.6733	3.56	0.1118	3	3	45.05	8
ZOL vs. ZOL TPY	4233	0.5867	3647	0.1118	3	3	46.15	8
ZOL TERI vs. ZOL TPY	0.6733	0.5867	0.08667	0.1118	3	3	1097	8
TRAP
Tukey's multiple comparisons test	Mean Diff,	95,00% CI of diff,	Significant?	Summary	Adjusted P Value
CONV vs. ZOL	-6.73	-9,266 to -4,194	Yes	***	0.0001	A-B
CONV vs. ZOL TERI	0.25	-2,286 to 2,786	No	ns	0.9883	A-C
CONV vs. ZOL TPY	-16.52	-19,06 to -13,99	Yes	****	<0,0001	A-D
ZOL vs. ZOL TERI	6.98	4,444 to 9,516	Yes	***	0.0001	B-C
ZOL vs. ZOL TPY	-9793	-12,33 to -7,257	Yes	****	<0,0001	B-D
ZOL TERI vs. ZOL TPY	-16.77	-19,31 to -14,24	Yes	****	<0,0001	C-D
Test details	Mean 1	Mean 2	Mean Diff,	SE of diff,	n1	n2	q	DF
CONV vs. ZOL	1033	7763	-6.73	0.7919	3	3	12.02	8
CONV vs. ZOL TERI	1033	0.7833	0.25	0.7919	3	3	0.4465	8
CONV vs. ZOL TPY	1033	17.56	-16.52	0.7919	3	3	29.51	8
ZOL vs. ZOL TERI	7763	0.7833	6.98	0.7919	3	3	12.47	8
ZOL vs. ZOL TPY	7763	17.56	-9793	0.7919	3	3	17.49	8
ZOL TERI vs. ZOL TPY	0.7833	17.56	-16.77	0.7919	3	3	29.96	8
